# Supplementary material for: The gut efflux pump MRP-1 exports oxidized glutathione as a danger signal that stimulates behavioral immunity and aversive learning
Source: Commun Biol. 2022 May 5;5:422. doi: 10.1038/s42003-022-03381-1 (PMC9072357; doi:10.1038/s42003-022-03381-1)
Supplement: Supplementary file 4 — Supplementary Data 1 [file 42003_2022_3381_MOESM4_ESM.xlsx]

## Sheet: Figure 1a
Survival (%)
	h	mrp-1	Wild type
	24	1
	24	1
	24	1
	24	1
	24	1
	24	1
	36	1
	36	1
	36	1
	36	1
	36	1
	36	1
	36	1
	36	1
	36	1
	36	1
	36	1
	36	1
	36	1
	36	1
	36	1
	36	1
	36	1
	36	1
	36	1
	36	1
	36	1
	36	1
	36	1
	36	1
	36	1
	36	1
	36	1
	48	1
	48	1
	48	1
	48	1
	60	1
	60	1
	60	1
	60	1
	60	1
	60	1
	72	1
	84	1
	24		1
	24		1
	24		0
	24		0
	24		0
	48		1
	60		1
	60		1
	60		1
	60		1
	60		1
	60		1
	60		1
	60		1
	60		1
	60		1
	60		1
	60		1
	60		1
	60		1
	60		1
	60		1
	60		1
	60		0
	72		1
	72		1
	72		1
	72		1
	84		1
	84		1
	96		1
	96		1
	96		1
	108		1
	120		1
	120		1
	132		1
	132		1
	144		1
	156		1

## Sheet: Figure 1b
Survival (%)
	h	N2, mrp-1 RNAi	N2, Vector only
	24	1
	24	1
	24	1
	24	1
	24	1
	24	1
	24	1
	24	1
	24	1
	24	0
	36	1
	36	1
	36	1
	36	1
	36	1
	36	1
	36	1
	36	1
	36	1
	36	1
	36	1
	36	1
	36	1
	36	1
	36	1
	36	1
	36	1
	36	1
	36	1
	48	1
	48	1
	48	1
	48	1
	48	1
	48	1
	48	1
	48	1
	48	1
	48	1
	48	1
	48	1
	48	1
	48	1
	48	1
	48	1
	48	1
	48	1
	60	1
	60	1
	60	1
	24		1
	24		0
	24		0
	24		0
	36		1
	36		1
	36		1
	36		1
	48		1
	48		1
	48		1
	48		1
	60		1
	60		1
	60		1
	60		1
	60		1
	60		1
	72		1
	72		1
	72		1
	72		1
	72		1
	72		1
	72		1
	72		1
	72		1
	72		1
	72		1
	72		1
	84		1
	84		1
	84		1
	96		1
	96		1
	96		1
	96		1
	96		1
	96		1
	96		1
	96		1
	108		1
	108		1
	108		1
	108		1
	108		1
	108		1
	120		1
	120		1
	120		1

## Sheet: Figure 1c
Survival (%)
	h	mrp-1	Wild type
	24	1
	24	1
	24	1
	24	1
	24	0
	36	1
	36	1
	36	1
	36	1
	36	1
	36	1
	36	1
	36	1
	36	1
	36	1
	36	1
	36	1
	36	1
	36	1
	36	1
	36	1
	36	1
	36	0
	36	0
	36	0
	36	0
	36	0
	36	0
	48	1
	48	1
	60	1
	60	1
	60	1
	72	1
	84	1
	24		1
	24		0
	24		0
	36		1
	36		1
	36		1
	36		1
	36		0
	36		0
	36		0
	36		0
	36		0
	60		1
	60		1
	60		1
	60		1
	72		1
	72		1
	108		1
	108		1

## Sheet: Figure 1d
Lawn occupancy (%, 24h)
		Wild type	mrp-1
	Independent assay I	10.42	71.43
	Independent assay II	13	72
	Independent assay III	22.5	83.75
	Independent assay IV	6	54
	Independent assay V	7	50

## Sheet: Figure 1e
Survival (%)
	h	mrp-1;mrp-1::SL2	mrp-1	N2
	24	1
	24	0
	24	0
	36	1
	36	1
	36	1
	36	1
	48	1
	48	1
	48	1
	48	1
	48	1
	48	1
	48	1
	48	1
	48	1
	48	0
	60	1
	60	1
	60	1
	60	1
	60	1
	60	1
	60	1
	60	1
	60	1
	60	1
	60	1
	60	1
	60	1
	60	1
	72	1
	72	1
	72	1
	72	1
	72	1
	72	1
	72	1
	72	1
	72	1
	72	1
	84	1
	84	1
	84	1
	84	1
	84	1
	96	1
	96	1
	96	1
	96	1
	24		1
	24		1
	24		1
	24		1
	24		1
	24		1
	24		1
	24		1
	24		1
	24		1
	24		1
	24		1
	24		0
	36		1
	36		1
	36		1
	36		1
	36		1
	36		1
	36		1
	36		1
	48		1
	48		1
	48		1
	48		1
	48		1
	48		1
	48		1
	48		1
	48		1
	48		1
	48		1
	48		1
	48		1
	48		1
	48		1
	48		1
	48		1
	48		1
	48		1
	48		1
	48		1
	60		1
	60		1
	60		1
	60		1
	60		1
	60		1
	72		1
	72		1
	24			1
	36			0
	48			1
	48			1
	48			1
	48			1
	48			1
	48			1
	48			1
	48			1
	48			1
	48			1
	48			0
	48			0
	60			1
	60			1
	60			1
	60			1
	60			1
	60			1
	60			1
	60			1
	60			1
	60			1
	60			1
	60			1
	60			1
	60			1
	60			1
	60			1
	60			1
	60			1
	72			1
	72			1
	72			1
	72			1
	72			1
	72			1
	72			1
	72			1
	72			1
	72			1
	72			1
	72			1
	84			1
	96			1
	96			1
	96			1
	108			1
	108			1

## Sheet: Figure 1f
Lawn occupancy (%, 24h)
		Wild type	mrp-1	mrp-1;mrp-1::SL2
	Independent assay I	12	55	19
	Independent assay II	5.025	54	10
	Independent assay III	10	60	15

## Sheet: Figure 2a
Survival (%)
	h	mrp-1;Pges-1::mrp-1	mrp-1;Pmrp-1::mrp-1	mrp-1	Wild type
	24	0
	24	0
	36	1
	36	1
	36	1
	36	1
	36	1
	36	1
	48	1
	48	1
	48	1
	48	1
	48	1
	48	1
	48	1
	48	1
	48	1
	48	1
	48	1
	48	1
	48	1
	48	1
	48	1
	48	1
	48	1
	48	1
	60	1
	60	1
	60	1
	60	1
	60	1
	72	1
	72	1
	72	1
	72	1
	72	1
	84	1
	84	1
	24		1
	36		1
	36		1
	36		1
	36		1
	48		1
	48		1
	48		1
	48		1
	48		1
	48		1
	48		1
	48		1
	48		1
	48		1
	48		1
	48		1
	48		1
	48		1
	48		1
	48		1
	48		1
	48		1
	48		1
	48		1
	48		1
	48		1
	48		1
	48		1
	48		1
	48		1
	48		1
	48		1
	60		1
	60		1
	60		1
	60		1
	60		1
	60		1
	60		1
	60		1
	72		1
	72		1
	72		1
	72		1
	72		1
	72		1
	72		1
	84		1
	96		1
	24			1
	24			1
	24			1
	24			1
	24			1
	24			1
	24			1
	24			1
	24			1
	24			1
	24			1
	24			1
	24			1
	24			1
	24			1
	24			1
	24			1
	24			1
	24			1
	24			1
	24			1
	24			1
	24			1
	24			0
	24			0
	36			1
	36			1
	36			1
	36			1
	36			1
	36			1
	36			1
	36			1
	36			1
	36			1
	36			1
	36			1
	36			1
	36			1
	48			1
	48			1
	48			1
	48			1
	48			1
	60			1
	60			1
	60			1
	60			1
	60			1
	24				1
	36				1
	36				1
	36				1
	48				1
	48				1
	48				1
	48				1
	48				1
	48				1
	48				1
	48				1
	48				1
	48				1
	48				1
	48				1
	48				1
	48				1
	48				1
	48				1
	48				1
	48				1
	48				1
	48				1
	48				1
	48				1
	48				1
	48				1
	60				1
	60				1
	60				1
	60				1
	60				1
	60				1
	60				1
	60				1
	60				1
	60				1
	72				1
	72				1
	72				1
	72				1
	72				1
	72				1
	72				1
	72				1
	72				1
	84				1
	84				1
	96				1

## Sheet: Figure 2b
Lawn occupancy (%, 24h)
		Wild type	mrp-1	mrp-1;Pmrp-1::mrp-1	mrp-1;Pges-1::mrp-1
	Independent assay I	23.25	74	29	35
	Independent assay II	26	66	29.75	31.75
	Independent assay III	13	72	26	22
	Independent assay IV	20	53	20	18

## Sheet: Figure 3e
Relative GSSG levels (512/25 Green, Area Under the Curve (AUC))
	JV2 on E. coli	JV2 on P. aeruginosa	JV2;mrp-1 on E. coli	JV2;mrp-1 on P. aeruginosa
	7.98358	18.8482	9.47867	39.7384
	9.11486	11.8105	9.04139	28.2186
	7.62635	13.9007	8.97155	22.3781
	8.11655	11.8957	8.57895	25.4249
	8.07601	14.3302	10.3846	48.6226
	14.2553	23.5897	9.50662	19.6796
	13.0648	19.5329	9.54988	22.5033
	11.5317	12.0805	8.80682	19.3208
	6.13208	11.7801	9.31076	26.8152
	8.98716	12.8388	8.87471	26.1578
	7.20877	10.5418	13.945	22.6191
	10.6457	12.0946	9.62042	13.5905
	7.10128	13.3333	8.41014	21.3127
	7.8105	11.7251	9.57162	17.8527
	7.06776	16.6342	8.67159	18.6198
	6.89066	10.9195	10.0571	17.375
	7.41656	17.0659	11.6529	19.814
	8.18432	11.0677	7.74336	19.3776
	7.24726	22.1932	8.92857	38.7608
	7.93759	11.898	9.43396	17.9539
	6.50723	12.4071	8.12866	16.9032
	7.34002	11.7606	8.45588	17.9258
	8.08011	12.9108	9.48753	24.8099
	8.41727	10.7562	7.78688	17.6391
	6.45695	10.4695	8.41837	16.0272
	9.2504	13.5024	7.50577	18.2596
	9.4108	20.7286	7.287	17.5978
	8.30925	11.5276	7.88835	17.6017
	7.88752	10.9079	7.32955	19.4182
	7.36236	12.8617	8.08271	13.8636
	6.51189	9.87654	7.47393	22.0887
	7.02076	11.2766	7.22348	16.8571
	7.17884	10.4774	7.98742	19.4859
	10.0352	10.5193	7.82984	15.0386
	7.99439	10.5938	9.01989	14.9168
	7.6	24.0683	8.80721	15.6504
	8.20144	10.5156	12.1622	15.566
	6.1413	11.9414	8.71369	19.0833
	10.4824	15.7201	7.64563	15.4105
	9.57627	11.6717	7.71114	11.945
	9.7079	14.6947	7.84191	15.2233
	7.25289	9.90991	8.20106	15.8046
	6.1614	14.0255	8.05195	14.1645
	7.07071	10.3659	6.98985	15.4728
	12.4444	9.5625	7.10983	11.6757
	9.70537	12.6043	7.9974	13.0864
	8.49923	9.74193	7.84062	12
	7.08812	10.2027	7.93238	10.4938
	6.75183	9.81794	7.69231	20.2595
	7.92857	11.2519	7.84695	13.2853
	6.82657	12.0032	7.37805	12.6244
	7.12452	11.5385	6.91429	13.8167
	6.53983	9.9734	7.36196	11.5561
	7.18954	11.0947	8.02139	11.5252
	7.89096	13.7708	6.64452	10.5125
	8.62069	14.8	8.18554	14.4203
	7.07792	10.1928	7.77202	12.5315
	6.70357	9.46292	7.52823	13.7241
	7.1805	9.35525	8.16327	13.5802
	6.45735	17.5418	11.531	10.5235
	9.69751	16.9355	7.66753	11.1932
	7.4352	9.63303	7.27384	13.0872
	9.44541	11.7978	7.70725	14.3382
	7.77461	7.52303	6.92488	10.6094
	8.33333	9.78552	8.29817	11.3716
	6.88776	10.2962	7.25807	12.263
	6.73317	15.9737	8.00274	13.1258
	7.89474	9.25222	7.75862	18.7984
	6.91421	8.97909	9.63756	15.6452
	6.51387	8.44988	7.38854	12.3087
	7.20961	8.54953	9.16272	13.2964
	6.73317	10.4618	8.12325	13.6234
	7.75862	10.2273	7.98611	12.9054
	7.21925	10.1983	5.86735	14.8292
	6.87023	12.1212	6.96126	12.1967
	8.46395	8.72727	7.84044	12.8378
	6.40569	10.4993	6.90909	13.9501
	6.89655	12.1599	8.13124	11.6279
	6.36905	8.91521	6.63145	12.2423
	7.05805	10.916	11.9198	12.9452
	7.11436	9.44518	6.54693	12.336
	6.28672	9.49198	7.35677	12.2555
	6.80662	10.5224	6.57742	14.7013
	7.17158	9.25197	6.19469	12.8453
	6.19213	11.5574	8.33333	12.367
	6.59204	10.9302	7.38786	25.5495
	5.90858	8.48485	6.58363	15.5779
	7.58226	12.0275	7.19844	13.3429
	6.27962	12.1528	7.07908	12.4665
	6.39325	9.73574	7.63411	11.2805
	6.43985	11.4566	8.05515	12.8472
	9.1222	12.6812	7.17054	21.5116
	6.71736	16.9491	7.40242	12.7586
	7.10456	10.9718	8.28313	18.9691
	7.01872	8.46529	7.18954	13.6905
	6.22776	8.7202	6.79012	12.449
	7.26141	8.55911	6.77019	15.5348
	6.73941	9.49106	7.476	16.4865
	6.89882	11.33	7.10561	12.3306
	7.83582	9.27419	7.10561	12.835
	6.64557	9.28668	7.89855	12.3129
	10.3346	11.2665	6.47482	13.6707
	7.28155	9.87032	7.15232	11.6324
	6.73077	10.2256	6.18497	11.4268
	6.95364	10.119	6.67915	11.9048
	7.22222	9.39227	7.021	11.3493
	6.48379	8.62944	7.22973	12.2283
	6.89655	13.6821	6.92109	14.1956
	6.67523	9.6181	6.83871	10.5542
	7.50361	13.7374	7.05726	11.9016
	6.77083	9.22131	6.08496	12.1769
	7.10382	8.51198	6.34825	11.5039
	7.51445	7.7765	7.8125	13.0657
	6.09613	8.56599	7.04698	13.8846
	6.95187	9.45378	6.12485	12.2085
	6.09467	8.60077	7.16253	10.9606
	6.69701	9.94065	7.91476	13.5114
	6.46173	9.14052	6.72704	17.5944
	6.30355	8.84309	6.86016	10.3995
	7.03552	9.02307	7.58017	11.4583
	7.33618	11.2712	9.68343	10.9512
	6.90348	9.39265	6.77632	12.5899
	8.02181	8.59375	6.98779	10.2339
	6.39752	11.0924	7.09366	11.7766
	7.11326	9.62099	6.60256	12.8698
	7.18271	9.00409	7.14286	11.1539
	7.15278	7.92317	6.25767	13.3077
	8.2658	10.3286	6.44754	10.5103
	6.34328	12.1974	6.15942	11.1544
	6.23472	8.9726	7.56677	13.7239
	7.00549	8.37629	7.05394	10.7277
	6.64062	14.8402	6.91995	10.7595
	6.73712	9.54479	7.02479	11.9382
	8.2658	10.6732	9.65251	13.3438
	6.91057	8.58653	6.8595	14.9385
	6.86407	8.8843	6.63333	10.3406
	6.92935	9.20114	7.51515	9.62415
	6.67539	8.79945	6.72999	10.0835
	6.80908	8.83562	6.93118	11.4344
	7.81011	16.9737	6.81881	12.0199
	5.94118	8.37662	5.89713	11.481
	7.1835	8.6	6.18719	16.1259
	6.82432	9.52381	7.55385	11.8477
	6.04067	9.45347	6.5073	11.1258
	6.69761	7.72014	6.02832	9.87074
	6.83356	11.7864	6.12015	10.7051
	7.55988	8.53333	7.04906	11.9286
	7.1733	7.7439	7.91396	13.4959
	6.54145	8.85635	5.99877	12.5948
	6.491	10.1926	6.4514	12.3328
	6.38432	8.92351	7.20149	11.3388
	7.22543	8.94886	5.7381	10.8126
	6.21891	8.08729	6.52439	11.669
	8.48896	9.90566	6.08779	10.747
	7.0028	8.49057	8.1431	11.4685
	6.70241	8.33333	6.51226	10.2886
	7.78816	8.99281	5.19587	9.49074
	5.88235	8.89047	5.59272	9.28652
	5.9952	8.66852	6.12403	9.54598
	7.47006	9.64506	6.89956	11.4846
	6.24531	9.11079	6.79598	13.0225
	6.96229	16.4474	6.66667	11.8209
	6.28319	13.412	6.06178	11.2273
	6.43782	9.30059	11.792	10.4275
	6.73677	11.7424	7.512	10.1899
	6.59363	9.26756	4.66136	11.4184
	6.71177	10.1639	6.25668	11.9792
	5.86493	8.69565	5.41812	10.4743
	7.12536	8.61111	6.94776	19.3902
	6.4895	9.22619	5.6846	11.3087
	6.51515	10.2479	5.63714	10.9504
	6.63747	8.75706	7.28414	10.4388
	6.8454	9.0379	6.32153	11.9816
	6.51857	8.23373	7.27201	16.1157
	6.29487	7.53676	6.59772	18.1818
	6.39323	8.86167	7.10769	9.96169
	5.25696	8.9781	10.5125	10.7341
	6.7562	8.24397	7.84864	11.0873
	6.38201	9.0708	6.47265	10.7789
	6.26923	8.85341	6.01043	13.79
	5.66628	10.7774	5.65031	11.1111
	7.00573	9.38462	6.80741	12.3397
	6.44459	8.2768	6.80267	10.0654
	6.81564	8.48401	6.47309	10.6103
	6.48074	8.12081	6.28788	10.4651
	6.65757	9.72669	6.262	10.7746
	6.16308	8.68006	6.56566	9.84556
	5.96695	8.15364	5.87322	9.04255
	6.36423	7.98153	6.55572	10.6546
	7.4808	9.19453	6.39915	8.97887
	9.61463	8.22011	5.52147	9.09631
	6.47137	8.5694	6.65923	11.5385
	6.56757	7.5188	5.49815	12.5205
	6.91595	8.41515	6.07534	9.68354
	6.65981	8.28729	6.35581	9.66921
	6.7337	9.72447	7.3588	11.5152
	5.93635	8.3921	6.01361	11.3534
	5.31798	8.81481	5.44444	12.2764
	6.5473	8.02969	6.2091	10.5742
	6.25969	8.2296	5.75858	13.2456
	6.76923	7.48731	5.61133	12.215
	6.71528	8.96656	6.09244	10.3022
	5.99256	8.20584	6.48729	9.72763
	5.3022	8.24022	6.29173	10.8538
	6.27438	8.09328	8.16635	10.1902
	6.43333	9.54693	5.58938	13.181
	6.41622	8.63836	6.13087	10.2476
	5.44018	9.31529	6.31039	12.5632
	6.72246	6.88235	5.48718	10
	6.48922	8.17039	6.96895	8.01075
	6.39442	7.16034	5.7047	8.93285
	7.00437	7.43329	7.42557	10.3642
	6.06827	8.90937	6.37801	18.7342
	6.51289	8.27389	6.3209	9.87984
	7.07227	6.71296	5.72297	10.0961
	6.14744	6.94611	6.31343	12.6506
	5.69477	8.05556	7.30503	10.6368
	6.92197	7.24095	6.34849	9.55787
	7.61526	10.0346	5	11.2385
	6.87231	9.28	5.86135	12.0861
	6.36968	8.34543	5.73204	9.93197
	6.42282	11.079	6.45312	9.37099
	6.78723	8.40643	5.42707	10.1826
	5.63604	8.16761	6.47567	9.2711
	5.98248	8.38192	6.05457	9.62815
	6.61357	7.74933	5.16414	10.7143
	6.68767	7.78688	6.56501	17.4334
	6.46342	7.2335	6.59128	9.47368
	6.20443	8.27286	6.29057	9.12547
	7.05926	8.93417	5.9157	10.8926
	7.48428	6.82635	5.23166	9.3832
	6.85426	10.4244	5.55328	9.43272
	5.98237	15.522	5.57692	11.44
	6.37769	7.47354	5.97489	8.58343
	6.02157	7.78237	6.13222	12.0777
	6.61785	9.98233	5.4251	14.257
	6.26816	8.50904	5.49932	10.5185
	5.75152	8.10617	5.86384	11.3057
	6.18146	7.53701	6.01504	9.6206
	6.09536	7.52688	5.63649	8.72236
	6.86502	8.85168	5.51532	12.0307
	7.00741	8.35843	5.88191	9.83264
	6.07189	9.02439	5.42877	9.65753
	8.94687	7.3219	5.63218	8.95807
	6.58741	8.12592	4.48968	9.94358
	6.75753	7.68698	5.75959	11.0329
	6.39946	7.9023	6.29032	11.3269
	5.85093	8.44854	6.13208	9.55983
	6.64548	11.879	5.9831	9.45578
	5.72473	7.68156	5.95859	9.16887
	6.88416	7.37483	5.92226	9.46866
	6.80697	6.46501	5.52367	9.47802
	6.58708	10.9879	5.97201	13.4766
	5.74233	7.75249	6.10493	8.76747
	5.09804	8.20669	6.32619	10.7981
	6.25837	6.97674	6.45548	9.89884
	6.75578	9.80036	6.5	10.8903
	6.72911	7.1618	5.13736	10.5061
	5.97187	8.68167	5.64199	10.2699
	6.51325	6.8268	5.28449	9.13978
	6.15283	8.59873	6.30952	10.828
	6.09008	7.29877	6.02273	9.00662
	6.30405	7.53521	8.25167	11.2211
	5.77447	14.3817	5.08929	8.81972
	5.80324	6.85897	5.63166	13.3333
	6.34877	7.33882	5.4185	7.73606
	5.96795	8.60129	4.87367	8.35381
	5.39398	8.11639	5.85463	10.2584
	5.27809	9.28196	4.75325	8.17191
	5.76303	7.61974	6.46643	8.91678
	6.12946	6.96286	5.30523	9.0604
	8.07491	10.6491	5.54199	10.8064
	6.36676	8.00305	5.30192	9.2033
	6.41079	10.6061	8.82353	8.66753
	6.02999	6.89655	4.95845	8.21078
	6.37052	7.03654	5.43379	14.9103
	5.31609	11.7381	5.89552	8.86667
	6.13546	7.39687	4.78261	10.489
	6.51622	8.81356	5.50553	7.22826
	6.51622	6.64516	5.32925	8.62516
	6.30286	7.70958	5.82333	8.18966
	6.25509	7.21288	5.25741	9.66325
	6.22973	7.23404	6.50579	6.45793
	7.46753	6.81511	5.28571	9.16667
	6.11702	6.80593	5.22293	8.99183
	6.38889	7.55988	5.5126	17.7989
	5.71517	6.8895	6.31323	8.1875
	5.88348	6.77507	5.51194	8.93588
	5.96753	10.5042	4.64602	6.63627
	5.80278	7.36377	5.68841	9.82009
	6.31543	7.11238	5.19263	8.48446
	6.06623	6.5445	4.19067	10.0932
	5.76197	6.75237	7.05952	8.26972
	5.69738	5.77506	7.69231	7.8125
	6.02108	6.89152	4.13295	15.0463
	5.35756	6.40362	7.36434	8.125
	5.92737	7.06134	4.96497	9.68468
	6.78306	6.27538	4.05044	11.2565
	6.42958	6.99008	3.64754	11.1979
	5.79415	6.64421	6.25369	11.0068

## Sheet: Figure 4a
Lawn occupancy (%)
	Wild type on P. aeruginosa (PA)
		Independent Assay
		I	II	III
	Time (h)
	4	100	85.75	100
	8	100	92	97.5
	12	98.75	94.75	96.25
	24	45	11.5	13.75
	Wild type on PA +Buffer
		Independent Assay
		I	II	III
	Time (h)
	4	98.75	98.75	98.75
	8	100	97.5	97.5
	12	100	98.75	96.25
	24	33.75	17.5	32.5
	Wild type on PA +GSSG
		Independent Assay
		I	II	III
	Time (h)
	4	37.5	42.5	66.25
	8	28.75	37.5	56.25
	12	30	37.5	45
	24	32.5	12.5	25

[truncated: 7 more sheets: Figure 4b, Figure 4d, Figure 4e, Figure 4g, Figure 5c, Figure 5d, Figure 5e]
